# Supplementary material for: Synovial microenvironment-influenced mast cells promote the progression of rheumatoid arthritis
Source: Nat Commun. 2024 Jan 2;15:113. doi: 10.1038/s41467-023-44304-w (PMC10761862; doi:10.1038/s41467-023-44304-w)
Supplement: Supplementary file 4 — Source Data [file 41467_2023_44304_MOESM4_ESM.xlsx]

## Sheet: Figure 1
b top			b bottom			d			g			h left			h right
OA	RA		OA	RA		OA	RA		OA	RA		Mast cell / HPF	CRP (IU/ml)		Mast cell / HPF	ESR (mm/h)
0.45	15.2		0.44	28.9		21	32.8		0.88	1.35		32.8	7.96		32.8	39
0.56	15.5		0.66	30.3		22.8	40.6		0.89	1.53		40.6	4		40.6	27
0.25	7.22		13	22.8		18.4	60		1.61	2.49		60	11.79		60	89
0.25	2.45		7.82	21.3		12.5	62.25		0.32	2.46		62.25	17.4		62.25	75
1.12	0.65		8.12	29.2		17.5	31.25		1.71	2.13		31.25	7.03		31.25	13
0.32	4.63		8.61	9.95		24.25	54		0.88	2.16		54	17.44		54	70
0.042	0.91		0.7	1.53		13.25	34.8		0.83	0.76		34.8	3.37		34.8	9
0.029	0.19		0.54	1.29		7	12.5		1.31	1.5		12.5	3.16		12.5	40
0.022	0.23		0.23	0.66		11	59		0.67	0.82		59	15.53		59	62
0.056	0.36		4.04	6.26		10.75	31.75		1.97	1.32		31.75	20.13		31.75	62
							34.25					34.25	5.72		34.25	59

## Sheet: Figure 2
g
OA	RA
13.4	31.3
14.3	52.8
17.5	28.7
10.9	56.5
8	40
9.6	51.8
17.6	46.4
22.7	32.1
11.6	22.8
14.8	18.2

## Sheet: Figure 3
b								c
Time	PBS			RASF				Medium	5%RASF	10%RASF	20%RASF
0	1	1	1	1.07143	1	1.02381		12.4	13	14.9	15.6
15	1	1	1.06522	1.09524	1.02381	1.02381		11.7	12.2	13.8	15
30	1	1	1	1.09524	1.02381	1.02381		10.6	13.1	15.2	17.5
35	1	1	1.06522	1.14286	1.02381	1.02381
60	1.02381	1.02	1	1.09524	1.02381	1.02381		f			g
75	1.02381	1	1	1.09524	1.28571	1.42857		OA	RA		OA	RA
90	1.02381	1	1.06522	1.42857	1.45238	1.54762		0.166852	1.08828		884.765	876.107
105	1	1	1	1.57143	1.52381	1.61905		0.453793	2.18742		297.666	1011.07
120	0.952381	0.93	1.06522	1.73809	1.47619	1.52381		0.921588	1.41121		653.757	874.668
135	1	1	1	1.66667	1.59524	1.64286		0.195241	1.37002		846.958	817.736
150	1	1	1	1.69048	1.64286	1.54762		1.76494	1.65909		552.918	1363.6
165	1	1	1.06522	1.73809	1.66667	1.5		0.189545	0.849279		512.122	1198.03
180	1	1	1	1.80952	1.66667	1.78571		1.43734	4.05535		529.621	574.756
195	1	1	1.06522	1.69048	1.66667	1.61905		0.881794	3.11028		574.756	961.267
210	1	1	1	1.78571	1.61905	1.52381		0.399066	1.2668		701.152	995.628
225	1	1.02	1	1.83333	1.69048	1.26191		0.451284	1.19556		817.439	854.457
240	1	1.02	1.06522	1.78571	1.69048	1.45238
h								i
Time	Control siRNA			MRGPRX2 siRNA					Control siRNA			MRGPRX2 siRNA
0	1	0.95	1	0.975	1	0.975		Medium	10.2	10.2	10.3	9.32	10.5	10.4
14	0.975	0.975	1	0.975	1	0.975		RASF	12.1	12.1	12.9	11.5	11.4	11
28	1	1	1	0.975	1	1
42	1.05	1	1.05	1	1.025	1.075
56	1	1	1	1	1	1
70	1	1	1	1	1	1
84	1	1	1	1	1	1
98	1.075	1.05	1.1	1.2	1.15	1.2
112	1.175	1.125	1.15	1.25	1.225	1.25
126	1.3	1.2	1.275	1.45	1.35	1.325
140	1.2	1.225	1.2	1.45	1.35	1.35
154	1.2	1.225	1.2	1.425	1.45	1.425
168	1.2	1.25	1.2	1.475	1.4	1.4
182	1.3	1.275	1.25	1.475	1.425	1.425
196	1.2	1.25	1.25	1.4	1.45	1.45
210	1.2	1.3	1.2	1.375	1.425	1.4
224	1.225	1.3	1.175	1.375	1.35	1.35
238	1.225	1.275	1.175	1.35	1.35	1.325
252	1.225	1.25	1.175	1.325	1.3	1.325

## Sheet: Figure 4
b														d top																					f top		f middle		f bottom
Days	CIA+PBS						CIA+BMMC								PBS										BMMC										PBS	BMMC	PBS	BMMC	PBS	BMMC
21	0	0	0	0	0	0	0	0	0	0	0	0		NC	1.44	1.57	1.99	1.61	1.62	1.49	1.78	1.31	1.38	1.46	2.8	2.17	1.88	1.67	2.93	2.53	2.59	2.21	1.9		0.772	0.744	0.695	0.286	0.992	0.98
22	0	0	0	0	0	0	0	0	0	0	0	0		CIA	2.2	3.35	1.63	1.97	4.01	2.07	2.13	2.46	3.35	3.04	2.05	1.99	3.62	2.16	2.38	2.06	3.47	3.57	2.45		0.767	0.946	0.646	0.239	0.916	0.782
23	0	0	0	0	0	0	0	0	0	0	0	0																							0.627	0.878	0.477	0.284	0.93	1.056
24	0	0	0	0	0	0	0	0	0	0	0	0		d middle																					0.799	0.855	0.412	0.376	0.615	0.977
25	0	0	0	0	0	0	0	0	0	0	0	0			PBS										BMMC										0.878	1.134	0.41	0.573	0.869	1.072
26	0	0	0	0	0	0	0	0	0	0	0	0		NC	0.84	0.45	0.47	0.29	0.68	0.38	0.31	0.84	0.96	0.33	0.51	0.61	1.26	0.5	0.96	0.36	0.36	0.23	0.38		0.79	1.029	0.303	0.564	0.864	1.128
27	0	0	0	0	0	0	0	0	0	0	1	0		CIA	1.31	0.84	0.66	0.69	0.94	0.83	0.31	1.19	0.55	0.67	0.85	1.22	0.82	0.91	0.8	0.66	0.83	0.62	0.65		0.545	0.915	0.573	0.53	0.7	1.118
28	0	0	0	0	0	0	0	0	0	0	1	1																							0.803	0.935	0.308	0.347	0.948	0.997
29	0	0	0	0	0	1	0	0	0	0	1	1		d bottom																					0.811	1.035	0.207	0.382	0.907	0.894
30	0	0	0	1	0	1	0	0	0	0	2	4			PBS										BMMC										0.545		0.431		0.723
31	0	0	0	1	0	2	0	0	0	0	2	4		NC	13.7	18.9	13.4	13.6	15.8	16.4	10.7	15.6	17.8	19.5	12.4	17.2	13.3	13.7	11.7	16.7	11.1	14.4	15.3
32	0	0	0	1	1	3	0	0	0	0	4	5		CIA	15.8	15.2	15.4	14.8	14.1	14	13.4	14.3	12	12.6	16.7	15.5	10.8	15.3	13.6	14.2	13.4	13	13.2		h		i left		i right
33	1	1	1	1	2	3	1	1	1	1	4	6																							PBS	BMMC	PBS	BMMC	PBS	BMMC
34	1	1	1	2	4	3	3	2	3	2	7	6		e top																					25.1	29.1	1463.35	2399.63	355.815	797.463
35	1	2	1	2	4	4	4	4	6	4	8	6			PBS										BMMC										17.6	31	1152.44	1877.56	427.362	545.976
36	1	3	1	2	5	4	4	6	8	6	8	6		NC	0.56	0.46	0.22	0.29	0.47	0.57	0.55	0.35	0.48	0.44	0.55	0.37	0.38	0.54	0.34	0.39	0.44	0.42	0.36		17	50.5	1628.5	2779.81	277.573	822.24
37	1	4	2	4	5	4	4	7	10	8	8	8		CIA	0.62	1.04	1.13	1.17	1.35	0.79	1.24	1.24	0.64	1.15	2.01	1.44	1.11	1.5	1.55	0.95	0.83	1.52	1.1		18.1	34.8	1203.08	2157.79	335.697	786.206
38	2	6	3	4	5	4	5	8	11	8	8	8																							13.4	51.8	1047.01	3185.04	337.932	593.033
39	3	6	4	6	6	6	6	10	11	10	8	8		e middle																					9.21	48.4	1410.32	2091.41	449.729	559.417
40	3	6	4	6	6	6	7	14	11	10	8	8			PBS										BMMC										16	46.5	1742.35	2944.83	282.044	559.417
41	5	8	4	6	6	7	8	16	11	10	8	8		NC	0.67	0.69	0.54	0.68	0.88	0.51	0.6	0.68	0.6	0.47	0.9	0.64	0.81	0.67	0.43	0.34	0.43	0.36	0.42		20.7	45.9	1389.84	2633.54	358.051	734.463
														CIA	0.94	1.51	0.95	1.42	0.88	0.72	1.04	1.41	0.68	0.91	1.06	1.84	0.95	1.92	1.96	1.5	1.66	1.53	0.97		11	57.3	1433.83	3252.54	197.035	516.864
																																			16.7		1786.03		226.132
														e bottom
															PBS										BMMC
														NC	10.8	11.5	7.78	9.34	8.53	10.7	9.14	9.56	8.13	8.46	8.46	7.07	10.6	8.54	6.65	6.34	8.3	7.76	8.27
														CIA	13.2	10.6	8.87	10.9	9.08	10.5	9.9	8.61	9.7	9.36	9.8	10.1	9.02	11.4	9.52	9.59	7.48	11.7	8.34

## Sheet: Figure 5
c top left			c top right			d top left					d top middle					d top right
OA	RA		OA	RA		0h	1h	3h	6h		0h	1h	3h	6h		0h	1h	3h	6h
5.09	14.4		1.14	17.7		1.28	2.78	5.21	2.23		0.895086	5.92457	1.61833	0.891741		0.804446	105.589	30.292	6.11129
4.97	14.9		6.02	9.35		1.03	8.82	4.53	2.53		1.40393	5.7272	3.00092	1.21041		0.98604	41.4908	44.2454	4.15677
3.77	18.8		2.27	7.48		0.76	9.86	4.71	3.46		0.542739	1.60534	3.06693	1.19655		0.985466	38.7692	39.4994	9.9772
4.35	12.7		7.52	12.5		0.93	5.01	2.99	2.82		1.15805	5.16672	1.30144	0.873456		1.22405	81.4886	8.21187	3.48865
2.33	9.2		2.3	9.3
3.7	5.26		7.89	11.1
c bottom left			c bottom right			d bottom left					d bottom middle					d bottom right
OA	RA		OA	RA		0h	1h	3h	6h		0h	1h	3h	6h		0h	1h	3h	6h
5.56	6.08		6.94	10.5		0.64	17.47	12.64	5.43		1.4	1.44	1.8	1.61		1.44	15.64	7.17	2.48
0.92	1.19		3.27	1.34		0.98	47.95	14.46	4.89		0.92	0.9	1.43	3.27		0.82	34.54	16.64	2.77
0.18	16.7		0.59	20		1.14	33.18	15.38	7.85		0.83	0.83	1.45	2.47		0.65	31.06	17.34	5.25
1.77	5.84		5.92	10.2		1.25	23.89	4.82	2.24		0.86	0.79	1.82	2.79		1.05	5.13	2.77	2.86
6.98	1.15		2.33	4.6
18.5	13.2		7.41	10.5

## Sheet: Figure 6
b
Days	Vehicle					Cromolyn					Anti-IL-17A					Cromolyn + Anti-IL-17A
31	1	1	1	1	2	0	0	0	0	0	1	1	1	1	2	0	0	0	0	1
32	1	1	1	1	2	0	0	0	0	0	1	1	1	1	2	0	0	0	0	1
33	1	1	1	2	3	0	0	0	0	1	2	1	1	1	2	0	0	0	0	1
34	1	1	1	2	4	0	0	0	0	1	2	1	1	1	2	0	0	0	0	1
35	2	1	1	2	4	0	0	0	0	1	2	1	1	1	2	0	0	0	0	1
36	2	1	2	2	4	0	0	0	0	1	2	1	1	1	2	0	0	0	0	1
37	2	1	2	2	4	0	0	0	0	1	2	1	1	1	2	0	0	0	0	1
38	2	2	2	4	5	0	0	0	0	2	2	1	1	2	3	0	0	0	0	1
39	2	2	2	4	5	0	0	0	0	4	2	1	2	2	3	0	0	0	0	1
40	3	2	2	5	5	0	0	0	0	5	2	2	2	2	3	0	0	0	0	1
41	3	2	3	5	5	0	0	0	0	6	2	2	2	2	3	0	0	0	0	1
42	4	3	4	5	5	0	0	0	0	6	2	2	2	2	3	0	0	0	0	1
43	4	3	4	5	5	0	0	1	0	6	2	2	2	2	3	0	0	0	1	1
44	4	4	4	5	5	1	0	1	0	6	2	2	2	2	3	0	0	0	1	1
45	4	4	4	5	6	1	0	1	0	6	2	2	2	2	3	0	0	0	1	1
46	4	4	4	5	7	1	0	1	0	6	2	2	2	2	3	0	0	0	1	1
c
Weeks	Vehicle					Cromolyn					Anti-IL-17A					Cromolyn + Anti-IL-17A
0	100	100	100	100	100	100	100	100	100	100	100	100	100	100	100	100	100	100	100	100
1	101.754	101.288	102.469	104.724	106.25	100.82	104.049	104.453	104.4	102.29	106.957	105.085	102.881	106.504	103.968	103.493	102.092	103.766	103.333	104.098
2	103.509	104.292	104.527	103.543	102.574	100	104.453	106.478	107.6	102.672	106.087	107.627	106.173	107.317	107.143	104.367	101.674	103.766	105.417	104.508
3	104.386	106.438	103.292	101.181	97.7941	101.23	100.81	106.478	105.2	100.763	106.957	108.898	108.23	107.724	106.746	106.987	102.51	103.766	110.833	109.016
4	107.456	106.867	106.173	104.724	103.309	103.279	103.239	108.907	110.4	105.344	103.913	112.288	109.465	108.537	106.349	109.17	105.858	106.695	111.25	110.246
5	99.5614	104.721	104.938	100.787	101.471	100.41	103.239	106.478	108	106.87	106.957	112.288	111.111	110.163	108.73	109.17	105.439	107.95	111.25	110.246
6	98.2456	102.146	100	99.2126	100.368	103.279	103.644	103.644	110.4	108.015	106.957	114.407	111.523	110.976	109.921	110.044	106.276	109.623	109.583	108.197
e top						e bottom
Vehicle	Cromolyn	Anti-IL-17A	Cromolyn + Anti-IL-17A			Vehicle	Cromolyn	Anti-IL-17A	Cromolyn + Anti-IL-17A
4	0	1	0			4	0	0	0
4	0	1	0			4	0	1	0
4	1	2	0			4	1	1	0
2	2	2	1			2	1	2	1
2	3	1	1			3	4	2	1
f left						f middle						f right
Vehicle	Cromolyn	Anti-IL-17A	Cromolyn + Anti-IL-17A			Vehicle	Cromolyn	Anti-IL-17A	Cromolyn + Anti-IL-17A			Vehicle	Cromolyn	Anti-IL-17A	Cromolyn + Anti-IL-17A
0.759	0.329	0.667	0.357			0.246	0.293	0.169	0.456			0.626	0.364	0.632	0.345
0.745	0.585	0.257	0.384			0.575	0.166	0.127	0.267			0.764	0.493	0.417	0.213
0.719	0.521	0.366	0.237			0.31	0.315	0.389	0.312			0.646	0.457	0.434	0.388
0.689	0.558	0.435	0.46			0.146	0.371	0.285	0.156			0.577	0.436	0.438	0.335
0.676	0.325	0.31	0.332			0.697	0.597	0.312	0.4			0.656	0.46	0.391	0.368
g left						g right
Vehicle	Cromolyn	Anti-IL-17A	Cromolyn + Anti-IL-17A			Vehicle	Cromolyn	Anti-IL-17A	Cromolyn + Anti-IL-17A
59.0517	17.7538	32.8362	29.3173			350.911	275.9	211.328	94.652
154.832	12.8163	32.0958	11.0834			325.67	299.22	144.546	130.865
63.5689	18.6947	17.9421	14.9158			351.157	323.964	230.094	208.057
64.7018	64.5129	10.5021	6.76211			401.632	323.476	188.742	53.8479
67.3939	125.348	29.5027	8.548			354.596	277.097	206.89	155.076
i						j left						j right
Vehicle	Cromolyn	Anti-IL-17A	Cromolyn + Anti-IL-17A			Vehicle	Cromolyn	Anti-IL-17A	Cromolyn + Anti-IL-17A			Vehicle	Cromolyn	Anti-IL-17A	Cromolyn + Anti-IL-17A
41.7	24.8	8.07	11.9			1785.19	646.672	847.973	481.398			690.626	714.1	433.346	235.85
25.6	26.2	25.3	12.4			1627.18	1542.42	1074.03	1181.57			618.703	529.769	449.764	290.11
23.4	30.8	28.5	20.9			1882.83	1181.57	776.833	504.989			719.48	602.582	511.15	260.29
28.2	28.4	26.8	18.8			1241.45	966.795	658.492	434.228			625.521	516.79	413.443	233.25
21.5	21.4	23.4	18.8			1539.75	587.604	623.038	469.604			620.434	622.582	409.98	184.78

## Sheet: Supplementary Figure 3
a
Time	DMSO		50 mM QWF			100 mM QWF
0	1.02	0.99	1.01	0.98	0.96	0.99	1	0.94
15	1	0.99	1.01	0.98	1.03	1.01	1	1.02
30	0.98	1.04	0.99	0.94	1.01	1.01	1	1.02
45	1	0.99	1.34	1.1	1.42	1.21	1.16	1.02
60	1.33	1.28	1.34	1.24	1.24	1.39	1.36	1.17
75	1.49	1.58	1.47	1.37	1.53	1.3	1.27	1.2
90	1.65	1.64	1.47	1.53	1.42	1.33	1.3	1.47
105	1.53	1.79	1.5	1.41	1.42	1.33	1.3	1.38
120	1.59	1.69	1.51	1.45	1.47	1.33	1.3	1.46
135	1.67	1.79	1.52	1.47	1.49	1.35	1.3	1.47
150	1.67	1.69	1.54	1.47	1.53	1.35	1.3	1.49
165	1.65	1.82	1.66	1.49	1.54	1.33	1.3	1.54
180	1.67	1.72	1.54	1.55	1.49	1.46	1.39	1.6
195	1.67	1.78	1.54	1.55	1.51	1.35	1.3	1.57
210	1.69	1.69	1.52	1.57	1.51	1.35	1.3	1.55
225	1.69	1.69	1.55	1.57	1.47	1.35	1.3	1.47
240	1.71	1.69	1.54	1.57	1.46	1.35	1.3	1.38
255	1.73	1.69	1.54	1.61	1.62	1.35	1.3	1.34
270	1.71	1.69	1.52	1.55	1.47	1.35	1.3	1.36

## Sheet: Supplementary Figure 4
c top
	NC								STA
PBS	0	0	0	0	0	0	0	0	0	0	0	0	0	0	0	0
CD45.1+BMMC	0.6	0.54	0.68	0.52	0.74	0.64	1.17	0.43	1.02	3.11	1.04	0.52	1.95	1.18	1.85	1.91
c bottom
	NC								STA
PBS	0	0	0	0	0	0	0	0	0	0	0	0	0	0	0	0
CD45.1+BMMC	0.01	0	0	0	0	0.01	0	0.01	0.16	0.33	0.57	0.46	0.53	0.45	0.55	0.3
d top
	NC								STA
PBS	0	0	0	0	0	0	0	0	0	0	0	0	0	0	0	0
CD45.1+BMMC	6.64	12.45	21.39	13.95	12.48	12.72	11.28	12.46	46.75	39.01	42.7	21.33	76.44	37.8	36.6	46.53
d bottom
	NC								STA
PBS	0	0	0	0	0	0	0	0	0	0	0	0	0	0	0	0
CD45.1+BMMC	0.95	0	0	0	0	0.28	0	0.43	11.53	22	30.53	18.34	15	22.33	29.96	28.39

## Sheet: Supplementary Figure 5
b top left					b top right
0h	1h	3h	6h		0h	1h	3h	6h
0.944453	0.679199	0.584983	0.957707		1.09474	0.699727	0.463671	0.935817
1.34735	1.03805	1.08291	0.520159		1.05967	1.16106	1.35121	0.67676
0.458812	0.576428	0.39789	0.555715		0.479129	0.604644	0.292323	0.566763
1.24938	0.88409	1.67849	0.880132		1.36646	0.847445	0.670791	0.915731
b bottom left					b bottom right
0h	1h	3h	6h		0h	1h	3h	6h
1.56491	1.08135	0.746105	1.44515		0.95631	0.871273	1.41256	2.04173
1.62723	2.25314	2.19154	1.0826		1.03427	1.11155	1.71606	1.78889
0.807857	0.943671	0.508901	0.93917		0.961294	1.01573	2.0454	0.986054
1.88094	1.28323	0.915958	1.21198		1.04813	1.31139	1.13455	0.825855

## Sheet: Supplementary Figure 6
b
Days	Vehicle					Cromolyn					Anti-IL-17A					Cromolyn + Anti-IL-17A
31	4	2	2	3	3	0	0	2	4	2	2	1	2	3	2	0	1	1	1	1
32	4	3	3	4	3	0	1	2	4	3	2	1	2	3	2	0	1	1	1	1
33	4	3	4	4	3	0	1	2	4	3	2	1	2	3	2	0	1	1	1	1
34	5	3	4	4	4	0	1	2	4	3	2	1	2	3	2	0	1	1	2	2
35	6	4	4	4	5	0	1	2	4	4	2	1	2	3	2	0	1	1	2	2
36	6	4	4	4	5	0	1	2	4	4	2	1	2	3	2	0	1	1	2	2
37	6	4	4	4	5	0	1	2	4	4	2	1	2	3	2	0	1	1	2	2
38	6	4	4	4	5	0	1	2	4	4	2	1	2	3	2	0	1	1	2	2
39	6	4	5	4	5	0	1	2	4	4	2	1	2	3	2	0	1	1	2	2
40	6	4	5	4	5	1	1	2	4	4	2	2	2	3	2	0	1	1	2	2
41	6	4	5	4	5	1	1	2	4	4	2	2	2	3	2	0	1	1	2	2
42	6	4	5	4	6	1	1	2	4	4	2	2	2	3	2	0	1	1	2	2
43	6	4	5	4	6	1	1	2	4	4	2	2	2	3	2	0	1	1	2	2
44	6	4	6	4	6	1	1	2	4	4	2	2	2	3	2	0	1	1	2	2
45	6	5	6	4	6	1	2	2	4	4	2	2	2	3	2	0	1	1	2	2
46	6	5	6	4	6	1	2	2	4	4	2	2	2	3	2	0	1	1	2	2
c
Weeks	Vehicle					Cromolyn					Anti-IL-17A					Cromolyn + Anti-IL-17A
0	100	100	100	100	100	100	100	100	100	100	100	100	100	100	100	100	100	100	100	100
1	103	102.252	102.691	101.316	101.293	100.459	100	100.901	95.7265	102	99.5215	102.392	99.0868	100.87	99.5935	101.905	104.695	103.687	100.442	103.93
2	111.5	95.0451	100	99.1228	90.5172	95.4128	98.6364	96.8469	102.137	98.4	105.263	102.871	102.283	92.6087	89.4309	104.286	107.042	106.452	101.77	105.677
3	110	96.3964	98.6547	100.877	92.6724	96.789	98.1818	97.7477	101.282	95.6	102.871	103.349	101.826	103.043	104.878	107.619	107.512	107.834	102.655	107.424
4	106	92.3423	99.1031	99.1228	96.5517	99.5413	100.909	101.351	102.137	99.2	107.177	107.656	105.48	102.174	104.878	110	110.329	111.521	106.195	109.607
5	103	93.6937	99.5516	93.8597	94.8276	100.459	101.818	102.703	100	95.2	105.742	104.785	103.196	101.739	100	111.905	110.798	97.235	104.425	110.917
6	100	95.0451	97.7579	94.7368	92.6724	100	99.5455	99.0991	98.2906	96.4	99.5215	102.871	102.74	100.435	98.7805	113.333	112.676	100.461	104.425	111.79
e top						e bottom
Vehicle	Cromolyn	Anti-IL-17A	Cromolyn + Anti-IL-17A			Vehicle	Cromolyn	Anti-IL-17A	Cromolyn + Anti-IL-17A
4	4	2	1			4	2	1	0
4	2	2	1			3	2	2	0
4	2	2	2			3	2	1	1
4	2	2	1			2	1	1	1
3	1	1	0			2	1	1	0
f left						f middle						f right
Vehicle	Cromolyn	Anti-IL-17A	Cromolyn + Anti-IL-17A			Vehicle	Cromolyn	Anti-IL-17A	Cromolyn + Anti-IL-17A			Vehicle	Cromolyn	Anti-IL-17A	Cromolyn + Anti-IL-17A
1.034	0.952	0.674	0.534			0.296	0.32	0.228	0.279			0.813	0.7	0.639	0.47
0.983	0.853	0.836	0.226			0.358	0.222	0.256	0.215			0.859	0.78	0.709	0.426
1.017	0.864	0.87	0.225			0.379	0.297	0.221	0.308			0.749	0.566	0.628	0.341
1.008	0.852	0.656	0.338			0.354	0.205	0.248	0.287			0.806	0.824	0.619	0.528
0.893	0.705	0.763	0.401			0.334	0.264	0.323	0.225			0.785	0.727	0.588	0.239
g left						g right
Vehicle	Cromolyn	Anti-IL-17A	Cromolyn + Anti-IL-17A			Vehicle	Cromolyn	Anti-IL-17A	Cromolyn + Anti-IL-17A
117.912	73.4408	110.168	38.7585			384.08	298.288	220.246	154.842
97.1565	89.0903	72.677	43.2045			362.689	360.212	218.363	140.831
77.2721	88.6994	91.2443	51.1962			377.097	340.234	174.937	139.227
98.3458	72.4861	69.4392	36.3524			347.124	303.132	186.78	116.175
91.2443	79.5808	48.2175	27.4628			342.447	325.284	234.877	165.681
i						j left						j right
Vehicle	Cromolyn	Anti-IL-17A	Cromolyn + Anti-IL-17A			Vehicle	Cromolyn	Anti-IL-17A	Cromolyn + Anti-IL-17A			Vehicle	Cromolyn	Anti-IL-17A	Cromolyn + Anti-IL-17A
32.6	18.5	28.3	23.9			1590.83	1085.96	943.003	599.413			707.491	568.379	581.825	331.226
38.2	23.3	28.7	26.6			1469.94	1313.44	753.143	623.038			894.405	487.765	610.97	273.101
38	24.7	21	10.5			1542.42	1301.43	824.247	859.84			644.618	548.216	333.461	366.993
39	25.8	20.7	21.2			1397.62	1433.76	776.833	516.786			599.759	662.573	487.765	270.865
39.2	15.2	6.44	19			1506.16	1169.61	990.6	646.672			847.031	698.504	420.653	407.236
